# Supplementary material for: Intelligent De Novo Design of Novel Antimicrobial Peptides against Antibiotic-Resistant Bacteria Strains
Source: Int J Mol Sci. 2023 Apr 5;24(7):6788. doi: 10.3390/ijms24076788 (PMC10095442; doi:10.3390/ijms24076788)
Supplement: Supplementary file 1 [file ijms-24-06788-s001.zip]

Archive with 1 entries (1 files):
- ijms-2255803-supplementary.pdf
